# Supplementary material for: Comprehensive Analysis of the Chitinase Family Genes in Tomato (Solanum lycopersicum)
Source: Plants (Basel). 2019 Feb 28;8(3):52. doi: 10.3390/plants8030052 (PMC6473868; doi:10.3390/plants8030052)
Supplement: Supplementary file 1 [file plants-08-00052-s001.zip]

Archive with 10 entries (9 files):
- Supplementary Data/
- Supplementary Data/Fig. S1 tomato align.doc
- Supplementary Data/Table S1.doc
- Supplementary Data/Table S2.doc
- Supplementary Data/Table S3.doc
- Supplementary Data/Table S4.doc
- Supplementary Data/Table S5.xls
- Supplementary Data/Table S6.doc
- Supplementary Data/Table S7 for promoter.xls
- Supplementary Data/Table S8  for co-expression.xls
