# Supplementary material for: Comprehensive Analysis of the Chitinase Family Genes in Tomato (Solanum lycopersicum)
Source: Plants (Basel). 2019 Feb 28;8(3):52. doi: 10.3390/plants8030052 (PMC6473868; doi:10.3390/plants8030052)
Supplement: Supplementary file 1 [file plants-08-00052-s001.zip › Supplementary Data/Table S5.xls]

## Sheet: Sheet1
Table S5: The raw transcriptome data (GSE33507) used in this study to investigate the expression profiles of the chitinase genes in different tomato tissues.
Genes	Root			Leaves			Unopened Flower Bud			Fully Opened Flower			1cm Fruit			2cm Fruit			3cm Fruit			Mature Green Fruit			Breaker Fruit			Breaker Fruit + 10
	Sample signal	Control signal	Log2 Ratio	Sample signal	Control signal	Log2 Ratio	Sample signal	Control signal	Log2 Ratio	Sample signal	Control signal	Log2 Ratio	Sample signal	Control signal	Log2 Ratio	Sample signal	Control signal	Log2 Ratio	Sample signal	Control signal	Log2 Ratio	Sample signal	Control signal	Log2 Ratio	Sample signal	Control signal	Log2 Ratio	Sample signal	Control signal	Log2 Ratio
Solyc10g055810.1	362.36	183.28	0.98	73.88	183.28	-1.32	128.93	183.28	-0.51	57.94	183.28	-1.67	57.94	183.28	-1.13	71.23	183.28	-1.37	56.46	183.28	-1.7	407.14	183.28	1.15	873.48	183.28	2.25	57.27	183.28	-1.68
Solyc10g055820.1	259.35	59.83	2.11	14.26	59.83	-2.07	11.09	59.83	-2.44	10.76	59.83	-2.48	11.24	59.83	-2.42	9.8	59.83	-2.62	7.51	59.83	-3	42.98	59.83	-0.48	72.62	59.83	0.27	11.19	59.83	-2.42
Solyc10g055800.1	583.33	177.43	1.71	58.02	177.43	-1.62	41.76	177.43	-2.09	33.97	177.43	-2.39	46.06	177.43	-1.95	40.64	177.43	-2.13	24.65	177.43	-2.85	156.25	177.43	-0.19	197.95	177.43	0.15	31.26	177.43	-2.51
Solyc10g074390.1	0.08	3.85	-5.6	1.57	3.85	-1.3	7.19	3.85	0.89	9.16	3.85	1.24	0.01	3.85	-8.6	0.01	3.85	-8.6	0.01	3.85	-8.6	0.01	3.85	-8.6	0.08	3.85	-5.6	0.01	3.85	-8.6
Solyc10g074400.1	3.34	13.26	-2	1.23	13.26	-3.44	6.79	13.26	-0.97	8.19	13.26	-0.7	0.34	13.26	-5.29	0.01	13.26	-10.38	0.28	13.26	-5.57	0.82	13.26	-4.02	1.36	13.26	-3.29	0.45	13.26	-4.89
Solyc10g074460.1	5.16	8.63	-0.75	3.75	8.63	-1.21	19.51	8.63	1.17	21.64	8.63	1.32	0.1	8.63	-6.44	0.22	8.63	-5.3	0.34	8.63	-4.67	2.54	8.63	-1.77	1.93	8.63	-2.17	0.66	8.63	-3.72
Solyc10g074360.1	0.11	1.25	-3.51	1.17	1.25	-0.1	8.44	1.25	2.75	7.78	1.25	2.63	0.01	1.25	-6.97	0.01	1.25	-6.97	0.01	1.25	-6.97	0.01	1.25	-6.97	0.01	1.25	-6.97	0.01	1.25	-6.97
Solyc02g061770.2	37.03	25.05	0.56	0.49	25.05	-5.68	65.98	25.05	1.39	227.69	25.05	3.18	0.89	25.05	-4.82	3.54	25.05	-2.83	0.78	25.05	-5.01	1.77	25.05	-3.83	0.84	25.05	-4.9	0.57	25.05	-5.44
Solyc02g082960.2	123.78	8.86	3.8	0.05	8.86	-7.48	0.09	8.86	-6.63	0.01	8.86	-9.8	0.01	8.86	-9.8	0.07	8.86	-6.99	0.01	8.86	-9.8	0.01	8.86	-9.8	0.01	8.86	-9.8	0.01	8.86	-9.8
Solyc02g082920.2	105.48	31.68	1.73	23.15	31.68	-0.46	35.59	31.68	0.16	102.48	31.68	1.69	12.73	31.68	-1.32	24.71	31.68	-0.36	14.37	31.68	-1.15	26.57	31.68	-0.26	2.17	31.68	-3.87	10.3	31.68	-1.63
Solyc02g082930.2	2.31	25.69	-3.47	24.58	25.69	-0.07	144.93	25.69	2.49	118.52	25.69	2.2	0.84	25.69	-4.94	1.63	25.69	-3.98	1.94	25.69	-3.73	2.93	25.69	-3.14	11.36	25.69	-1.18	3.25	25.69	-2.99
Solyc03g116190.1	0.01	1.43	-7.17	0.01	1.43	-7.17	0.01	1.43	-7.17	0.01	1.43	-7.17	0.01	1.43	-7.17	0.01	1.43	-7.17	0.01	1.43	-7.17	2.84	1.43	0.98	4.75	1.43	1.72	8.99	1.43	2.64
Solyc07g026990.1	0.01	0.01	0	0.01	0.01	0	0.01	0.01	0	0.01	0.01	0	0.01	0.01	0	0.01	0.01	0	0.01	0.01	0	0.01	0.01	0	0.01	0.01	0	0.01	0.01	0
Solyc10g055790.1	0.01	4.44	-8.8	37.22	4.44	3.06	3.74	4.44	-0.25	0.69	4.44	-2.69	3.54	4.44	-0.33	0.33	4.44	-3.76	0.01	4.44	-8.8	0.25	4.44	-4.16	0.01	4.44	-8.8	0.01	4.44	-8.8
Solyc10g074380.1	0.01	0.01	-0.68	0.01	0.01	-0.68	0.22	0.01	3.78	0.01	0.01	-0.68	0.01	0.01	-0.68	0.01	0.01	-0.68	0.01	0.01	-0.68	0.01	0.01	-0.68	0.01	0.01	-0.68	0.01	0.01	-0.68
Solyc07g009530.1	0.01	52.64	-12.37	0.25	52.64	-7.72	0.22	52.64	-7.91	0.01	52.64	-12.37	15.22	52.64	-1.8	9.39	52.64	-2.49	5.88	52.64	-3.17	296.58	52.64	2.49	14.97	52.64	-1.82	49.6	52.64	-0.09
Solyc10g068350.1	0.2	0.44	-1.16	0.56	0.44	0.35	3.14	0.44	2.81	2.33	0.44	2.38	0.01	0.44	-5.48	0.01	0.44	-5.48	0.01	0.44	-5.48	0.01	0.44	-5.48	0.01	0.44	-5.48	0.01	0.44	-5.48
Solyc10g017970.1	0.01	941.52	-16.53	10.23	941.52	-6.53	16.79	941.52	-5.81	2.46	941.52	-8.59	96.28	941.52	-3.29	144.33	941.52	-2.71	112.44	941.52	-3.07	3339.24	941.52	1.82	5873.78	941.52	2.64	813.73	941.52	-0.22
Solyc10g017980.1	0.01	1966.05	-17.59	2.56	1966.05	-9.59	2.02	1966.05	-9.93	0.27	1966.05	-12.84	38.47	1966.05	-5.68	46.5	1966.05	-5.41	33.76	1966.05	-5.87	1201.28	1966.05	-0.72	1775.91	1966.05	-0.15	371.42	1966.05	-2.41
Solyc04g072000.2	208.9	18.09	3.52	5.6	18.09	-1.7	1.43	18.09	-3.67	5.67	18.09	-1.68	9.44	18.09	-0.94	5.57	18.09	-1.7	5.18	18.09	-1.81	1.83	18.09	-3.31	0.04	18.09	-8.83	0.01	18.09	-10.83
Solyc06g053380.2	4.92	13.11	-1.42	1.88	13.11	-2.81	155.36	13.11	3.56	16.16	13.11	0.3	1.09	13.11	-3.59	0.26	13.11	-5.66	0.54	13.11	-4.61	0.43	13.11	-4.94	0.05	13.11	-8.04	0.01	13.11	-10.36
Solyc09g098540.2	546.85	769.04	-0.5	353.26	769.04	-1.13	317.06	769.04	-1.28	255.59	769.04	-1.59	860.56	769.04	0.16	1259.84	769.04	0.71	1935.54	769.04	1.33	2552.02	769.04	1.73	249.46	769.04	-1.63	132.13	769.04	-2.55
Solyc12g098810.1	23.86	20.86	0.19	5.04	20.86	-2.05	12.06	20.86	-0.8	7.82	20.86	-1.42	18.87	20.86	-0.15	43.54	20.86	1.06	29.31	20.86	0.49	40.92	20.86	0.97	36.28	20.86	0.79	19.32	20.86	-0.11
Solyc03g116240.2	0.01	0.01	0	0.01	0.01	0	0.01	0.01	0	0.01	0.01	0	0.01	0.01	0	0.01	0.01	0	0.01	0.01	0	0.01	0.01	0	0.01	0.01	0	0.01	0.01	0
Solyc01g097270.2	273.72	49.96	2.45	81.04	49.96	0.69	45.49	49.96	-0.14	34.26	49.96	-0.55	55.71	49.96	0.15	31.93	49.96	-0.65	22.63	49.96	-1.15	89.27	49.96	0.83	46.81	49.96	-0.1	2.94	49.96	-4.09
Solyc01g097280.2	0.07	2.37	-5.09	5.34	2.37	1.17	5.6	2.37	1.23	11.55	2.37	2.28	0.33	2.37	-2.85	0.01	2.37	-7.89	0.54	2.37	-2.14	3.45	2.37	0.54	3.43	2.37	0.53	0.22	2.37	-3.43
Solyc07g009500.1	616.04	79.54	2.95	0.01	79.54	-12.96	0.16	79.54	-8.96	0.77	79.54	-6.7	14	79.54	-2.51	9.93	79.54	-3.01	100.83	79.54	0.34	41.44	79.54	-0.95	22.85	79.54	-1.8	199.02	79.54	1.32
Solyc07g009510.1	292.81	29.55	3.3	0.01	29.55	-11.53	0.01	29.55	-11.53	0.01	29.55	-11.53	2.25	29.55	-3.71	2.52	29.55	-3.55	20.09	29.55	-0.56	7.2	29.55	-2.04	2.88	29.55	-3.36	52.16	29.55	0.81
Solyc03g116230.2	0.05	0.76	-3.94	0.04	0.76	-4.26	2.68	0.76	1.81	0.01	0.76	-6.26	5.54	0.76	2.85	1.05	0.76	0.45	0.42	0.76	-0.87	0.21	0.76	-1.87	0.04	0.76	-4.26	0.27	0.76	-1.51
Solyc11g020130.1	0.01	0.01	0	0.01	0.01	0	0.01	0.01	0	0.01	0.01	0	0.01	0.01	0	0.01	0.01	0	0.01	0.01	0	0.01	0.01	0	0.01	0.01	0	0.01	0.01	0
Solyc11g020450.1	0.01	0.01	0	0.01	0.01	0	0.01	0.01	0	0.01	0.01	0	0.01	0.01	0	0.01	0.01	0	0.01	0.01	0	0.01	0.01	0	0.01	0.01	0	0.01	0.01	0
Solyc11g020530.1	0.01	0.01	0	0.01	0.01	0	0.01	0.01	0	0.01	0.01	0	0.01	0.01	0	0.01	0.01	0	0.01	0.01	0	0.01	0.01	0	0.01	0.01	0	0.01	0.01	0
Solyc11g072750.1	0.05	0	3.64	0.01	0	1.32	0.01	0	1.32	0.01	0	1.32	0.01	0	1.32	0.01	0	1.32	0.01	0	1.32	0.01	0	1.32	0.01	0	1.32	0.01	0	1.32
Solyc11g072760.1	4.62	0.33	3.78	0.01	0.33	-5.07	0.05	0.33	-2.74	0.01	0.33	-5.07	0.01	0.33	-5.07	0.01	0.33	-5.07	0.01	0.33	-5.07	0.01	0.33	-5.07	0.01	0.33	-5.07	0.01	0.33	-5.07
Solyc11g072830.1	2.5	0.84	1.56	2.18	0.84	1.36	0.56	0.84	-0.6	0.22	0.84	-1.95	0.33	0.84	-1.36	0.28	0.84	-1.55	0.06	0.84	-3.82	0.22	0.84	-1.95	0.36	0.84	-1.24	0.01	0.84	-6.41
Solyc11g005890.1	0.01	0	0.32	0.01	0	0.32	0.01	0	0.32	0.01	0	0.32	0.01	0	0.32	0.01	0	0.32	0.01	0	0.32	0.01	0	0.32	0.01	0	0.32	0.05	0	2.64
Solyc07g005080.1	0.01	0.01	0	0.01	0.01	0	0.01	0.01	0	0.01	0.01	0	0.01	0.01	0	0.01	0.01	0	0.01	0.01	0	0.01	0.01	0	0.01	0.01	0	0.01	0.01	0
Solyc07g005090.2	79.13	7.11	3.47	9.86	7.11	0.47	0.42	7.11	-4.09	1.92	7.11	-1.89	0.27	7.11	-4.72	0.42	7.11	-4.09	0.48	7.11	-3.89	0.01	7.11	-9.48	0.01	7.11	-9.48	0.01	7.11	-9.48
Solyc07g005100.2	47.69	21.91	1.12	4.26	21.91	-2.37	36.81	21.91	0.74	55.94	21.91	1.35	9.59	21.91	-1.2	16.72	21.91	-0.4	6.95	21.91	-1.66	38.56	21.91	0.81	62.8	21.91	1.51	12.93	21.91	-0.77
Solyc05g050130.2	321.32	41.38	2.95	22.09	41.38	-0.91	60.06	41.38	0.53	27.21	41.38	-0.61	54.47	41.38	0.39	45.41	41.38	0.13	25.93	41.38	-0.68	8.61	41.38	-2.27	0.63	41.38	-6.04	1.75	41.38	-4.57
Solyc01g095310.1	0.85	0.26	1.65	0.33	0.26	0.29	0.15	0.26	-0.85	0.5	0.26	0.89	0.46	0.26	0.77	0.55	0.26	1.03	0.28	0.26	0.05	0.21	0.26	-0.36	0.06	0.26	-2.17	0.05	0.26	-2.43
Solyc01g095250.1	0.06	0.33	-2.5	1.47	0.33	2.11	0.28	0.33	-0.23	1.19	0.33	1.81	0.33	0.33	-0.04	0.31	0.33	-0.13	0.5	0.33	0.56	0.01	0.33	-5.09	0.01	0.33	-5.09	0.01	0.33	-5.09
Solyc01g095260.1	0.01	0.1	-3.44	0.55	0.1	2.34	0.15	0.1	0.47	0.4	0.1	1.88	0.07	0.1	-0.63	0.07	0.1	-0.63	0.01	0.1	-3.44	0.01	0.1	-3.44	0.01	0.1	-3.44	0.01	0.1	-3.44
