# Supplementary material for: Comprehensive Analysis of the Chitinase Family Genes in Tomato (Solanum lycopersicum)
Source: Plants (Basel). 2019 Feb 28;8(3):52. doi: 10.3390/plants8030052 (PMC6473868; doi:10.3390/plants8030052)
Supplement: Supplementary file 1 [file plants-08-00052-s001.zip › Supplementary Data/Table S7 for promoter.xls]

## Sheet: promoter
Table S7: Cis-elements analysis of the promoters in the chitinase genes.
Groups	Genes	-1000	-900	-800	-700	-600	-500	-400	-300	-200	-100	TSS
GH19-A	LOC_Os06g51050
	LOC_Os06g51060
	LOC_Os03g30470
	LOC_Os05g33140
	LOC_Os05g33130
	Solyc02g061770.2
	Solyc02g082960.2
	AT3G12500
	Solyc10g074360.1
	Solyc10g074390.1
	Solyc10g055800.1
	Solyc10g055810.1
	Solyc10g055820.1
	LOC_Os03g04060
	LOC_Os10g39680
	LOC_Os10g39700
	Solyc02g082920.2
	Solyc02g082930.2
	LOC_Os05g33150
	AT1G02360
	AT4G01700
	LOC_Os01g18400
	LOC_Os05g04690
	Solyc10g074400.1
	Solyc10g074460.1
GH19-B	Solyc10g074380.1
	Solyc07g026990.1
	Solyc10g055790.1
	Solyc10g068350.1
	Solyc10g017970.1
	Solyc10g017980.1
	AT4G19740
	Solyc07g009530.1
GH19-C	LOC_Os04g41640
	AT1G56680
	AT2G43600
	AT2G43610
	AT2G43620
	AT2G43570
	AT2G43590
	AT3G47540
	AT2G43580
	LOC_Os04g41620
	LOC_Os04g41680
	AT3G54420
	LOC_Os02g39330
	Solyc04g072000.2
	Solyc06g053380.2
GH19-D	LOC_Os12g15490
	LOC_Os08g41100
	LOC_Os09g32080
	AT1G05850
	Solyc09g098540.2
	Solyc12g098810.1
GH19-E	Solyc11g020130.1
	Solyc11g020530.1
	Solyc11g020450.1
	Solyc03g116230.2
	LOC_Os04g09390
	Solyc07g009500.1
	Solyc07g009510.1
	AT3G04720
	Solyc01g097270.2
	Solyc01g097280.2
	Solyc03g116190.1
	Solyc03g116240.2
GH18-A	AT4G19770
	AT4G19800
	AT4G19810
	AT4G19820
	AT4G19750
	AT4G19760
	AT4G19720
	AT4G19730
	Solyc07g005100.2
	Solyc07g005080.1
	Solyc07g005090.2
	LOC_Os04g30770
	LOC_Os11g27400
	AT4G01040
GH18-B	Solyc11g005890.1
	LOC_Os10g28080
	LOC_Os10g28120
	LOC_Os10g28050
	Solyc11g072830.1
	Solyc11g072750.1
	Solyc11g072760.1
GH18-C	Solyc01g095250.1
	Solyc01g095260.1
	LOC_Os07g19040
	Solyc01g095310.1
	Solyc05g050130.2
	AT5G24090
	LOC_Os01g64100
	LOC_Os01g19750
	LOC_Os01g47070
	LOC_Os01g49320
	LOC_Os04g27980
	LOC_Os07g23850
	LOC_Os06g25010
	LOC_Os07g43820
	LOC_Os11g47600
	LOC_Os11g47610
	LOC_Os11g47590
	LOC_Os11g47500
	LOC_Os11g47510
	LOC_Os08g40690
	LOC_Os08g40740
	LOC_Os11g47580
	LOC_Os05g15770
	LOC_Os05g15850
	LOC_Os05g15880
	LOC_Os05g15920
	LOC_Os11g47530
	LOC_Os11g47550
	LOC_Os08g40680
	LOC_Os11g47520
	LOC_Os11g47560
	LOC_Os11g47570
		S000407 cold responsive element
		S000157 low temperature responsive element
		S000030 heat shock element
		S000153 cold/drought responsive element
		S000414 drought responsive element
		S000174 drought responsive element
		S000453 salt and pathogen responsive element
		S000390 pathogen responsive element
