# Supplementary material for: Comprehensive Analysis of the Chitinase Family Genes in Tomato (Solanum lycopersicum)
Source: Plants (Basel). 2019 Feb 28;8(3):52. doi: 10.3390/plants8030052 (PMC6473868; doi:10.3390/plants8030052)
Supplement: Supplementary file 1 [file plants-08-00052-s001.zip › Supplementary Data/Table S8 for co-expression.xls]

## Sheet: Sheet1
Table S8: Interaction data generated by STRING in this study.
node1	node2	node1 accession	node2 accession	node1 annotation	node2 annotation	score
CHI14	Solyc01g081610.2.1	Solyc02g061770.2.1	Solyc01g081610.2.1	Basic endochitinase ; Defense against chitin-containing fungal pathogens	Beta-hexosaminidase 1	0.932
CHI14	Solyc05g054710.2.1	Solyc02g061770.2.1	Solyc05g054710.2.1	Basic endochitinase ; Defense against chitin-containing fungal pathogens	Beta-hexosaminidase 2	0.932
CHI14	Solyc07g005080.1.1	Solyc02g061770.2.1	Solyc07g005080.1.1	Basic endochitinase ; Defense against chitin-containing fungal pathogens	Uncharacterized protein	0.528
CHI14	Solyc07g005090.2.1	Solyc02g061770.2.1	Solyc07g005090.2.1	Basic endochitinase ; Defense against chitin-containing fungal pathogens	Uncharacterized protein	0.514
CHI14	Solyc07g005100.2.1	Solyc02g061770.2.1	Solyc07g005100.2.1	Basic endochitinase ; Defense against chitin-containing fungal pathogens	Uncharacterized protein	0.535
CHI14	Solyc11g008810.1.1	Solyc02g061770.2.1	Solyc11g008810.1.1	Basic endochitinase ; Defense against chitin-containing fungal pathogens	Beta-hexosaminidase	0.932
CHI17	Solyc05g054710.2.1	Solyc02g082930.2.1	Solyc05g054710.2.1	Acidic 27 kDa endochitinase ; Defense against chitin-containing fungal pathogens	Beta-hexosaminidase 2	0.54
CHI17	Solyc07g005080.1.1	Solyc02g082930.2.1	Solyc07g005080.1.1	Acidic 27 kDa endochitinase ; Defense against chitin-containing fungal pathogens	Uncharacterized protein	0.654
CHI17	Solyc07g005090.2.1	Solyc02g082930.2.1	Solyc07g005090.2.1	Acidic 27 kDa endochitinase ; Defense against chitin-containing fungal pathogens	Uncharacterized protein	0.645
CHI17	Solyc07g005100.2.1	Solyc02g082930.2.1	Solyc07g005100.2.1	Acidic 27 kDa endochitinase ; Defense against chitin-containing fungal pathogens	Uncharacterized protein	0.523
CHI17	Solyc11g008810.1.1	Solyc02g082930.2.1	Solyc11g008810.1.1	Acidic 27 kDa endochitinase ; Defense against chitin-containing fungal pathogens	Beta-hexosaminidase	0.54
CHI3	LOC543986	Solyc02g082920.2.1	Solyc01g008620.2.1	Acidic 26 kDa endochitinase ; Defense against chitin-containing fungal pathogens	Glucan endo-1,3-beta-glucosidase A ; Implicated in the defense of plants against pathogens	0.708
CHI3	Solyc05g054710.2.1	Solyc02g082920.2.1	Solyc05g054710.2.1	Acidic 26 kDa endochitinase ; Defense against chitin-containing fungal pathogens	Beta-hexosaminidase 2	0.54
CHI3	Solyc07g005080.1.1	Solyc02g082920.2.1	Solyc07g005080.1.1	Acidic 26 kDa endochitinase ; Defense against chitin-containing fungal pathogens	Uncharacterized protein	0.657
CHI3	Solyc07g005090.2.1	Solyc02g082920.2.1	Solyc07g005090.2.1	Acidic 26 kDa endochitinase ; Defense against chitin-containing fungal pathogens	Uncharacterized protein	0.649
CHI3	Solyc07g005100.2.1	Solyc02g082920.2.1	Solyc07g005100.2.1	Acidic 26 kDa endochitinase ; Defense against chitin-containing fungal pathogens	Uncharacterized protein	0.531
CHI3	Solyc11g008810.1.1	Solyc02g082920.2.1	Solyc11g008810.1.1	Acidic 26 kDa endochitinase ; Defense against chitin-containing fungal pathogens	Beta-hexosaminidase	0.54
CHI9	LOC543986	Solyc10g055810.1.1	Solyc01g008620.2.1	Basic 30 kDa endochitinase ; Defense against chitin-containing fungal pathogens	Glucan endo-1,3-beta-glucosidase A ; Implicated in the defense of plants against pathogens	0.526
CHI9	Solyc01g081610.2.1	Solyc10g055810.1.1	Solyc01g081610.2.1	Basic 30 kDa endochitinase ; Defense against chitin-containing fungal pathogens	Beta-hexosaminidase 1	0.932
CHI9	Solyc01g095250.1.1	Solyc10g055810.1.1	Solyc01g095250.1.1	Basic 30 kDa endochitinase ; Defense against chitin-containing fungal pathogens	Uncharacterized protein	0.4
CHI9	Solyc01g095260.1.1	Solyc10g055810.1.1	Solyc01g095260.1.1	Basic 30 kDa endochitinase ; Defense against chitin-containing fungal pathogens	Uncharacterized protein	0.461
CHI9	Solyc05g054710.2.1	Solyc10g055810.1.1	Solyc05g054710.2.1	Basic 30 kDa endochitinase ; Defense against chitin-containing fungal pathogens	Beta-hexosaminidase 2	0.932
CHI9	Solyc07g005080.1.1	Solyc10g055810.1.1	Solyc07g005080.1.1	Basic 30 kDa endochitinase ; Defense against chitin-containing fungal pathogens	Uncharacterized protein	0.527
CHI9	Solyc07g005090.2.1	Solyc10g055810.1.1	Solyc07g005090.2.1	Basic 30 kDa endochitinase ; Defense against chitin-containing fungal pathogens	Uncharacterized protein	0.514
CHI9	Solyc07g005100.2.1	Solyc10g055810.1.1	Solyc07g005100.2.1	Basic 30 kDa endochitinase ; Defense against chitin-containing fungal pathogens	Uncharacterized protein	0.547
CHI9	Solyc11g008810.1.1	Solyc10g055810.1.1	Solyc11g008810.1.1	Basic 30 kDa endochitinase ; Defense against chitin-containing fungal pathogens	Beta-hexosaminidase	0.932
LOC543986	CHI3	Solyc01g008620.2.1	Solyc02g082920.2.1	Glucan endo-1,3-beta-glucosidase A ; Implicated in the defense of plants against pathogens	Acidic 26 kDa endochitinase ; Defense against chitin-containing fungal pathogens	0.708
LOC543986	CHI9	Solyc01g008620.2.1	Solyc10g055810.1.1	Glucan endo-1,3-beta-glucosidase A ; Implicated in the defense of plants against pathogens	Basic 30 kDa endochitinase ; Defense against chitin-containing fungal pathogens	0.526
Solyc01g081610.2.1	CHI14	Solyc01g081610.2.1	Solyc02g061770.2.1	Beta-hexosaminidase 1	Basic endochitinase ; Defense against chitin-containing fungal pathogens	0.932
Solyc01g081610.2.1	CHI9	Solyc01g081610.2.1	Solyc10g055810.1.1	Beta-hexosaminidase 1	Basic 30 kDa endochitinase ; Defense against chitin-containing fungal pathogens	0.932
Solyc01g081610.2.1	Solyc01g095260.1.1	Solyc01g081610.2.1	Solyc01g095260.1.1	Beta-hexosaminidase 1	Uncharacterized protein	0.907
Solyc01g081610.2.1	Solyc01g095310.1.1	Solyc01g081610.2.1	Solyc01g095310.1.1	Beta-hexosaminidase 1	Uncharacterized protein	0.907
Solyc01g081610.2.1	Solyc04g072000.2.1	Solyc01g081610.2.1	Solyc04g072000.2.1	Beta-hexosaminidase 1	Uncharacterized protein	0.932
Solyc01g081610.2.1	Solyc05g050130.2.1	Solyc01g081610.2.1	Solyc05g050130.2.1	Beta-hexosaminidase 1	Uncharacterized protein	0.907
Solyc01g081610.2.1	Solyc05g054710.2.1	Solyc01g081610.2.1	Solyc05g054710.2.1	Beta-hexosaminidase 1	Beta-hexosaminidase 2	0.89
Solyc01g081610.2.1	Solyc06g053380.2.1	Solyc01g081610.2.1	Solyc06g053380.2.1	Beta-hexosaminidase 1	Uncharacterized protein	0.932
Solyc01g081610.2.1	Solyc07g005080.1.1	Solyc01g081610.2.1	Solyc07g005080.1.1	Beta-hexosaminidase 1	Uncharacterized protein	0.692
Solyc01g081610.2.1	Solyc07g005090.2.1	Solyc01g081610.2.1	Solyc07g005090.2.1	Beta-hexosaminidase 1	Uncharacterized protein	0.967
Solyc01g081610.2.1	Solyc07g005100.2.1	Solyc01g081610.2.1	Solyc07g005100.2.1	Beta-hexosaminidase 1	Uncharacterized protein	0.966
Solyc01g081610.2.1	Solyc10g055800.1.1	Solyc01g081610.2.1	Solyc10g055800.1.1	Beta-hexosaminidase 1	Uncharacterized protein	0.932
Solyc01g081610.2.1	Solyc10g055820.1.1	Solyc01g081610.2.1	Solyc10g055820.1.1	Beta-hexosaminidase 1	Uncharacterized protein	0.932
Solyc01g081610.2.1	Solyc10g068350.1.1	Solyc01g081610.2.1	Solyc10g068350.1.1	Beta-hexosaminidase 1	Uncharacterized protein	0.932
Solyc01g081610.2.1	Solyc10g074360.1.1	Solyc01g081610.2.1	Solyc10g074360.1.1	Beta-hexosaminidase 1	Uncharacterized protein	0.932
Solyc01g081610.2.1	Solyc10g074400.1.1	Solyc01g081610.2.1	Solyc10g074400.1.1	Beta-hexosaminidase 1	Uncharacterized protein	0.932
Solyc01g081610.2.1	Solyc11g008810.1.1	Solyc01g081610.2.1	Solyc11g008810.1.1	Beta-hexosaminidase 1	Beta-hexosaminidase	0.887
Solyc01g095250.1.1	CHI9	Solyc01g095250.1.1	Solyc10g055810.1.1	Uncharacterized protein	Basic 30 kDa endochitinase ; Defense against chitin-containing fungal pathogens	0.461
Solyc01g095250.1.1	Solyc07g005080.1.1	Solyc01g095250.1.1	Solyc07g005080.1.1	Uncharacterized protein	Uncharacterized protein	0.449
Solyc01g095250.1.1	Solyc07g005090.2.1	Solyc01g095250.1.1	Solyc07g005090.2.1	Uncharacterized protein	Uncharacterized protein	0.449
Solyc01g095250.1.1	Solyc07g005100.2.1	Solyc01g095250.1.1	Solyc07g005100.2.1	Uncharacterized protein	Uncharacterized protein	0.449
Solyc01g095250.1.1	Solyc10g055800.1.1	Solyc01g095250.1.1	Solyc10g055800.1.1	Uncharacterized protein	Uncharacterized protein	0.461
Solyc01g095250.1.1	Solyc10g055820.1.1	Solyc01g095250.1.1	Solyc10g055820.1.1	Uncharacterized protein	Uncharacterized protein	0.461
Solyc01g095260.1.1	CHI9	Solyc01g095260.1.1	Solyc10g055810.1.1	Uncharacterized protein	Basic 30 kDa endochitinase ; Defense against chitin-containing fungal pathogens	0.461
Solyc01g095260.1.1	Solyc01g081610.2.1	Solyc01g095260.1.1	Solyc01g081610.2.1	Uncharacterized protein	Beta-hexosaminidase 1	0.907
Solyc01g095260.1.1	Solyc05g054710.2.1	Solyc01g095260.1.1	Solyc05g054710.2.1	Uncharacterized protein	Beta-hexosaminidase 2	0.928
Solyc01g095260.1.1	Solyc07g005080.1.1	Solyc01g095260.1.1	Solyc07g005080.1.1	Uncharacterized protein	Uncharacterized protein	0.449
Solyc01g095260.1.1	Solyc07g005090.2.1	Solyc01g095260.1.1	Solyc07g005090.2.1	Uncharacterized protein	Uncharacterized protein	0.449
Solyc01g095260.1.1	Solyc07g005100.2.1	Solyc01g095260.1.1	Solyc07g005100.2.1	Uncharacterized protein	Uncharacterized protein	0.449
Solyc01g095260.1.1	Solyc10g055800.1.1	Solyc01g095260.1.1	Solyc10g055800.1.1	Uncharacterized protein	Uncharacterized protein	0.461
Solyc01g095260.1.1	Solyc10g055820.1.1	Solyc01g095260.1.1	Solyc10g055820.1.1	Uncharacterized protein	Uncharacterized protein	0.461
Solyc01g095260.1.1	Solyc11g008810.1.1	Solyc01g095260.1.1	Solyc11g008810.1.1	Uncharacterized protein	Beta-hexosaminidase	0.92
Solyc01g095310.1.1	Solyc01g081610.2.1	Solyc01g095310.1.1	Solyc01g081610.2.1	Uncharacterized protein	Beta-hexosaminidase 1	0.907
Solyc01g095310.1.1	Solyc05g054710.2.1	Solyc01g095310.1.1	Solyc05g054710.2.1	Uncharacterized protein	Beta-hexosaminidase 2	0.907
Solyc01g095310.1.1	Solyc07g005080.1.1	Solyc01g095310.1.1	Solyc07g005080.1.1	Uncharacterized protein	Uncharacterized protein	0.449
Solyc01g095310.1.1	Solyc07g005090.2.1	Solyc01g095310.1.1	Solyc07g005090.2.1	Uncharacterized protein	Uncharacterized protein	0.449
Solyc01g095310.1.1	Solyc07g005100.2.1	Solyc01g095310.1.1	Solyc07g005100.2.1	Uncharacterized protein	Uncharacterized protein	0.449
Solyc01g095310.1.1	Solyc11g008810.1.1	Solyc01g095310.1.1	Solyc11g008810.1.1	Uncharacterized protein	Beta-hexosaminidase	0.907
Solyc02g082960.2.1	Solyc07g005080.1.1	Solyc02g082960.2.1	Solyc07g005080.1.1	Uncharacterized protein	Uncharacterized protein	0.534
Solyc02g082960.2.1	Solyc07g005090.2.1	Solyc02g082960.2.1	Solyc07g005090.2.1	Uncharacterized protein	Uncharacterized protein	0.52
Solyc02g082960.2.1	Solyc07g005100.2.1	Solyc02g082960.2.1	Solyc07g005100.2.1	Uncharacterized protein	Uncharacterized protein	0.541
Solyc04g072000.2.1	Solyc01g081610.2.1	Solyc04g072000.2.1	Solyc01g081610.2.1	Uncharacterized protein	Beta-hexosaminidase 1	0.932
Solyc04g072000.2.1	Solyc05g054710.2.1	Solyc04g072000.2.1	Solyc05g054710.2.1	Uncharacterized protein	Beta-hexosaminidase 2	0.932
Solyc04g072000.2.1	Solyc07g005080.1.1	Solyc04g072000.2.1	Solyc07g005080.1.1	Uncharacterized protein	Uncharacterized protein	0.5
Solyc04g072000.2.1	Solyc07g005090.2.1	Solyc04g072000.2.1	Solyc07g005090.2.1	Uncharacterized protein	Uncharacterized protein	0.487
Solyc04g072000.2.1	Solyc07g005100.2.1	Solyc04g072000.2.1	Solyc07g005100.2.1	Uncharacterized protein	Uncharacterized protein	0.621
Solyc04g072000.2.1	Solyc10g068350.1.1	Solyc04g072000.2.1	Solyc10g068350.1.1	Uncharacterized protein	Uncharacterized protein	0.518
Solyc04g072000.2.1	Solyc11g008810.1.1	Solyc04g072000.2.1	Solyc11g008810.1.1	Uncharacterized protein	Beta-hexosaminidase	0.932
Solyc05g050130.2.1	Solyc01g081610.2.1	Solyc05g050130.2.1	Solyc01g081610.2.1	Uncharacterized protein	Beta-hexosaminidase 1	0.907
Solyc05g050130.2.1	Solyc05g054710.2.1	Solyc05g050130.2.1	Solyc05g054710.2.1	Uncharacterized protein	Beta-hexosaminidase 2	0.907
Solyc05g050130.2.1	Solyc07g005080.1.1	Solyc05g050130.2.1	Solyc07g005080.1.1	Uncharacterized protein	Uncharacterized protein	0.449
Solyc05g050130.2.1	Solyc07g005090.2.1	Solyc05g050130.2.1	Solyc07g005090.2.1	Uncharacterized protein	Uncharacterized protein	0.44
Solyc05g050130.2.1	Solyc07g005100.2.1	Solyc05g050130.2.1	Solyc07g005100.2.1	Uncharacterized protein	Uncharacterized protein	0.449
Solyc05g050130.2.1	Solyc11g008810.1.1	Solyc05g050130.2.1	Solyc11g008810.1.1	Uncharacterized protein	Beta-hexosaminidase	0.907
Solyc05g054710.2.1	CHI14	Solyc05g054710.2.1	Solyc02g061770.2.1	Beta-hexosaminidase 2	Basic endochitinase ; Defense against chitin-containing fungal pathogens	0.932
Solyc05g054710.2.1	CHI17	Solyc05g054710.2.1	Solyc02g082930.2.1	Beta-hexosaminidase 2	Acidic 27 kDa endochitinase ; Defense against chitin-containing fungal pathogens	0.54
Solyc05g054710.2.1	CHI3	Solyc05g054710.2.1	Solyc02g082920.2.1	Beta-hexosaminidase 2	Acidic 26 kDa endochitinase ; Defense against chitin-containing fungal pathogens	0.54
Solyc05g054710.2.1	CHI9	Solyc05g054710.2.1	Solyc10g055810.1.1	Beta-hexosaminidase 2	Basic 30 kDa endochitinase ; Defense against chitin-containing fungal pathogens	0.932
Solyc05g054710.2.1	Solyc01g081610.2.1	Solyc05g054710.2.1	Solyc01g081610.2.1	Beta-hexosaminidase 2	Beta-hexosaminidase 1	0.89
Solyc05g054710.2.1	Solyc01g095260.1.1	Solyc05g054710.2.1	Solyc01g095260.1.1	Beta-hexosaminidase 2	Uncharacterized protein	0.928
Solyc05g054710.2.1	Solyc01g095310.1.1	Solyc05g054710.2.1	Solyc01g095310.1.1	Beta-hexosaminidase 2	Uncharacterized protein	0.907
Solyc05g054710.2.1	Solyc04g072000.2.1	Solyc05g054710.2.1	Solyc04g072000.2.1	Beta-hexosaminidase 2	Uncharacterized protein	0.932
Solyc05g054710.2.1	Solyc05g050130.2.1	Solyc05g054710.2.1	Solyc05g050130.2.1	Beta-hexosaminidase 2	Uncharacterized protein	0.907
Solyc05g054710.2.1	Solyc06g053380.2.1	Solyc05g054710.2.1	Solyc06g053380.2.1	Beta-hexosaminidase 2	Uncharacterized protein	0.932
Solyc05g054710.2.1	Solyc07g005080.1.1	Solyc05g054710.2.1	Solyc07g005080.1.1	Beta-hexosaminidase 2	Uncharacterized protein	0.698
Solyc05g054710.2.1	Solyc07g005090.2.1	Solyc05g054710.2.1	Solyc07g005090.2.1	Beta-hexosaminidase 2	Uncharacterized protein	0.968
Solyc05g054710.2.1	Solyc07g005100.2.1	Solyc05g054710.2.1	Solyc07g005100.2.1	Beta-hexosaminidase 2	Uncharacterized protein	0.967
Solyc05g054710.2.1	Solyc10g055800.1.1	Solyc05g054710.2.1	Solyc10g055800.1.1	Beta-hexosaminidase 2	Uncharacterized protein	0.932
Solyc05g054710.2.1	Solyc10g055820.1.1	Solyc05g054710.2.1	Solyc10g055820.1.1	Beta-hexosaminidase 2	Uncharacterized protein	0.932
Solyc05g054710.2.1	Solyc10g068350.1.1	Solyc05g054710.2.1	Solyc10g068350.1.1	Beta-hexosaminidase 2	Uncharacterized protein	0.932
Solyc05g054710.2.1	Solyc10g074360.1.1	Solyc05g054710.2.1	Solyc10g074360.1.1	Beta-hexosaminidase 2	Uncharacterized protein	0.932
Solyc05g054710.2.1	Solyc10g074400.1.1	Solyc05g054710.2.1	Solyc10g074400.1.1	Beta-hexosaminidase 2	Uncharacterized protein	0.9
Solyc05g054710.2.1	Solyc11g008810.1.1	Solyc05g054710.2.1	Solyc11g008810.1.1	Beta-hexosaminidase 2	Beta-hexosaminidase	0.804
Solyc06g053380.2.1	Solyc01g081610.2.1	Solyc06g053380.2.1	Solyc01g081610.2.1	Uncharacterized protein	Beta-hexosaminidase 1	0.932
Solyc06g053380.2.1	Solyc05g054710.2.1	Solyc06g053380.2.1	Solyc05g054710.2.1	Uncharacterized protein	Beta-hexosaminidase 2	0.932
Solyc06g053380.2.1	Solyc07g005080.1.1	Solyc06g053380.2.1	Solyc07g005080.1.1	Uncharacterized protein	Uncharacterized protein	0.504
Solyc06g053380.2.1	Solyc07g005090.2.1	Solyc06g053380.2.1	Solyc07g005090.2.1	Uncharacterized protein	Uncharacterized protein	0.489
Solyc06g053380.2.1	Solyc07g005100.2.1	Solyc06g053380.2.1	Solyc07g005100.2.1	Uncharacterized protein	Uncharacterized protein	0.506
Solyc06g053380.2.1	Solyc10g068350.1.1	Solyc06g053380.2.1	Solyc10g068350.1.1	Uncharacterized protein	Uncharacterized protein	0.519
Solyc06g053380.2.1	Solyc11g008810.1.1	Solyc06g053380.2.1	Solyc11g008810.1.1	Uncharacterized protein	Beta-hexosaminidase	0.932
Solyc07g005080.1.1	CHI14	Solyc07g005080.1.1	Solyc02g061770.2.1	Uncharacterized protein	Basic endochitinase ; Defense against chitin-containing fungal pathogens	0.528
Solyc07g005080.1.1	CHI17	Solyc07g005080.1.1	Solyc02g082930.2.1	Uncharacterized protein	Acidic 27 kDa endochitinase ; Defense against chitin-containing fungal pathogens	0.654
Solyc07g005080.1.1	CHI3	Solyc07g005080.1.1	Solyc02g082920.2.1	Uncharacterized protein	Acidic 26 kDa endochitinase ; Defense against chitin-containing fungal pathogens	0.657
Solyc07g005080.1.1	CHI9	Solyc07g005080.1.1	Solyc10g055810.1.1	Uncharacterized protein	Basic 30 kDa endochitinase ; Defense against chitin-containing fungal pathogens	0.527
Solyc07g005080.1.1	Solyc01g081610.2.1	Solyc07g005080.1.1	Solyc01g081610.2.1	Uncharacterized protein	Beta-hexosaminidase 1	0.692
Solyc07g005080.1.1	Solyc01g095250.1.1	Solyc07g005080.1.1	Solyc01g095250.1.1	Uncharacterized protein	Uncharacterized protein	0.449
Solyc07g005080.1.1	Solyc01g095260.1.1	Solyc07g005080.1.1	Solyc01g095260.1.1	Uncharacterized protein	Uncharacterized protein	0.449
Solyc07g005080.1.1	Solyc01g095310.1.1	Solyc07g005080.1.1	Solyc01g095310.1.1	Uncharacterized protein	Uncharacterized protein	0.449
Solyc07g005080.1.1	Solyc02g082960.2.1	Solyc07g005080.1.1	Solyc02g082960.2.1	Uncharacterized protein	Uncharacterized protein	0.534
Solyc07g005080.1.1	Solyc04g072000.2.1	Solyc07g005080.1.1	Solyc04g072000.2.1	Uncharacterized protein	Uncharacterized protein	0.5
Solyc07g005080.1.1	Solyc05g050130.2.1	Solyc07g005080.1.1	Solyc05g050130.2.1	Uncharacterized protein	Uncharacterized protein	0.449
Solyc07g005080.1.1	Solyc05g054710.2.1	Solyc07g005080.1.1	Solyc05g054710.2.1	Uncharacterized protein	Beta-hexosaminidase 2	0.6
Solyc07g005080.1.1	Solyc06g053380.2.1	Solyc07g005080.1.1	Solyc06g053380.2.1	Uncharacterized protein	Uncharacterized protein	0.504
Solyc07g005080.1.1	Solyc09g098540.2.1	Solyc07g005080.1.1	Solyc09g098540.2.1	Uncharacterized protein	Uncharacterized protein	0.544
Solyc07g005080.1.1	Solyc10g055800.1.1	Solyc07g005080.1.1	Solyc10g055800.1.1	Uncharacterized protein	Uncharacterized protein	0.525
Solyc07g005080.1.1	Solyc10g055820.1.1	Solyc07g005080.1.1	Solyc10g055820.1.1	Uncharacterized protein	Uncharacterized protein	0.525
Solyc07g005080.1.1	Solyc10g068350.1.1	Solyc07g005080.1.1	Solyc10g068350.1.1	Uncharacterized protein	Uncharacterized protein	0.524
Solyc07g005080.1.1	Solyc10g074360.1.1	Solyc07g005080.1.1	Solyc10g074360.1.1	Uncharacterized protein	Uncharacterized protein	0.542
Solyc07g005080.1.1	Solyc10g074390.1.1	Solyc07g005080.1.1	Solyc10g074390.1.1	Uncharacterized protein	Uncharacterized protein	0.537
Solyc07g005080.1.1	Solyc10g074460.1.1	Solyc07g005080.1.1	Solyc10g074460.1.1	Uncharacterized protein	Uncharacterized protein	0.481
Solyc07g005080.1.1	Solyc11g008810.1.1	Solyc07g005080.1.1	Solyc11g008810.1.1	Uncharacterized protein	Beta-hexosaminidase	0.69
Solyc07g005080.1.1	Solyc12g098810.1.1	Solyc07g005080.1.1	Solyc12g098810.1.1	Uncharacterized protein	Uncharacterized protein	0.542
Solyc07g005090.2.1	CHI14	Solyc07g005090.2.1	Solyc02g061770.2.1	Uncharacterized protein	Basic endochitinase ; Defense against chitin-containing fungal pathogens	0.514
Solyc07g005090.2.1	CHI17	Solyc07g005090.2.1	Solyc02g082930.2.1	Uncharacterized protein	Acidic 27 kDa endochitinase ; Defense against chitin-containing fungal pathogens	0.645
Solyc07g005090.2.1	CHI3	Solyc07g005090.2.1	Solyc02g082920.2.1	Uncharacterized protein	Acidic 26 kDa endochitinase ; Defense against chitin-containing fungal pathogens	0.649
Solyc07g005090.2.1	CHI9	Solyc07g005090.2.1	Solyc10g055810.1.1	Uncharacterized protein	Basic 30 kDa endochitinase ; Defense against chitin-containing fungal pathogens	0.514
Solyc07g005090.2.1	Solyc01g081610.2.1	Solyc07g005090.2.1	Solyc01g081610.2.1	Uncharacterized protein	Beta-hexosaminidase 1	0.967
Solyc07g005090.2.1	Solyc01g095250.1.1	Solyc07g005090.2.1	Solyc01g095250.1.1	Uncharacterized protein	Uncharacterized protein	0.449
Solyc07g005090.2.1	Solyc01g095260.1.1	Solyc07g005090.2.1	Solyc01g095260.1.1	Uncharacterized protein	Uncharacterized protein	0.449
Solyc07g005090.2.1	Solyc01g095310.1.1	Solyc07g005090.2.1	Solyc01g095310.1.1	Uncharacterized protein	Uncharacterized protein	0.449
Solyc07g005090.2.1	Solyc02g082960.2.1	Solyc07g005090.2.1	Solyc02g082960.2.1	Uncharacterized protein	Uncharacterized protein	0.52
Solyc07g005090.2.1	Solyc04g072000.2.1	Solyc07g005090.2.1	Solyc04g072000.2.1	Uncharacterized protein	Uncharacterized protein	0
Solyc07g005090.2.1	Solyc05g050130.2.1	Solyc07g005090.2.1	Solyc05g050130.2.1	Uncharacterized protein	Uncharacterized protein	0.449
Solyc07g005090.2.1	Solyc05g054710.2.1	Solyc07g005090.2.1	Solyc05g054710.2.1	Uncharacterized protein	Beta-hexosaminidase 2	0.968
Solyc07g005090.2.1	Solyc06g053380.2.1	Solyc07g005090.2.1	Solyc06g053380.2.1	Uncharacterized protein	Uncharacterized protein	0.489
Solyc07g005090.2.1	Solyc09g098540.2.1	Solyc07g005090.2.1	Solyc09g098540.2.1	Uncharacterized protein	Uncharacterized protein	0.529
Solyc07g005090.2.1	Solyc10g055800.1.1	Solyc07g005090.2.1	Solyc10g055800.1.1	Uncharacterized protein	Uncharacterized protein	0.512
Solyc07g005090.2.1	Solyc10g055820.1.1	Solyc07g005090.2.1	Solyc10g055820.1.1	Uncharacterized protein	Uncharacterized protein	0.512
Solyc07g005090.2.1	Solyc10g068350.1.1	Solyc07g005090.2.1	Solyc10g068350.1.1	Uncharacterized protein	Uncharacterized protein	0.497
Solyc07g005090.2.1	Solyc10g074360.1.1	Solyc07g005090.2.1	Solyc10g074360.1.1	Uncharacterized protein	Uncharacterized protein	0.527
Solyc07g005090.2.1	Solyc10g074390.1.1	Solyc07g005090.2.1	Solyc10g074390.1.1	Uncharacterized protein	Uncharacterized protein	0.519
Solyc07g005090.2.1	Solyc11g008810.1.1	Solyc07g005090.2.1	Solyc11g008810.1.1	Uncharacterized protein	Beta-hexosaminidase	0.968
Solyc07g005090.2.1	Solyc12g098810.1.1	Solyc07g005090.2.1	Solyc12g098810.1.1	Uncharacterized protein	Uncharacterized protein	0.529
Solyc07g005100.2.1	CHI14	Solyc07g005100.2.1	Solyc02g061770.2.1	Uncharacterized protein	Basic endochitinase ; Defense against chitin-containing fungal pathogens	0.535
Solyc07g005100.2.1	CHI17	Solyc07g005100.2.1	Solyc02g082930.2.1	Uncharacterized protein	Acidic 27 kDa endochitinase ; Defense against chitin-containing fungal pathogens	0.523
Solyc07g005100.2.1	CHI3	Solyc07g005100.2.1	Solyc02g082920.2.1	Uncharacterized protein	Acidic 26 kDa endochitinase ; Defense against chitin-containing fungal pathogens	0.531
Solyc07g005100.2.1	CHI9	Solyc07g005100.2.1	Solyc10g055810.1.1	Uncharacterized protein	Basic 30 kDa endochitinase ; Defense against chitin-containing fungal pathogens	0.547
Solyc07g005100.2.1	Solyc01g081610.2.1	Solyc07g005100.2.1	Solyc01g081610.2.1	Uncharacterized protein	Beta-hexosaminidase 1	0.966
Solyc07g005100.2.1	Solyc01g095250.1.1	Solyc07g005100.2.1	Solyc01g095250.1.1	Uncharacterized protein	Uncharacterized protein	0.449
Solyc07g005100.2.1	Solyc01g095260.1.1	Solyc07g005100.2.1	Solyc01g095260.1.1	Uncharacterized protein	Uncharacterized protein	0.449
Solyc07g005100.2.1	Solyc01g095310.1.1	Solyc07g005100.2.1	Solyc01g095310.1.1	Uncharacterized protein	Uncharacterized protein	0.449
Solyc07g005100.2.1	Solyc02g082960.2.1	Solyc07g005100.2.1	Solyc02g082960.2.1	Uncharacterized protein	Uncharacterized protein	0.5
Solyc07g005100.2.1	Solyc04g072000.2.1	Solyc07g005100.2.1	Solyc04g072000.2.1	Uncharacterized protein	Uncharacterized protein	0.621
Solyc07g005100.2.1	Solyc05g050130.2.1	Solyc07g005100.2.1	Solyc05g050130.2.1	Uncharacterized protein	Uncharacterized protein	0.449
Solyc07g005100.2.1	Solyc05g054710.2.1	Solyc07g005100.2.1	Solyc05g054710.2.1	Uncharacterized protein	Beta-hexosaminidase 2	0.967
Solyc07g005100.2.1	Solyc06g053380.2.1	Solyc07g005100.2.1	Solyc06g053380.2.1	Uncharacterized protein	Uncharacterized protein	0.506
Solyc07g005100.2.1	Solyc09g098540.2.1	Solyc07g005100.2.1	Solyc09g098540.2.1	Uncharacterized protein	Uncharacterized protein	0.562
Solyc07g005100.2.1	Solyc10g055800.1.1	Solyc07g005100.2.1	Solyc10g055800.1.1	Uncharacterized protein	Uncharacterized protein	0.543
Solyc07g005100.2.1	Solyc10g055820.1.1	Solyc07g005100.2.1	Solyc10g055820.1.1	Uncharacterized protein	Uncharacterized protein	0.543
Solyc07g005100.2.1	Solyc10g068350.1.1	Solyc07g005100.2.1	Solyc10g068350.1.1	Uncharacterized protein	Uncharacterized protein	0.523
Solyc07g005100.2.1	Solyc10g074360.1.1	Solyc07g005100.2.1	Solyc10g074360.1.1	Uncharacterized protein	Uncharacterized protein	0.554
Solyc07g005100.2.1	Solyc10g074390.1.1	Solyc07g005100.2.1	Solyc10g074390.1.1	Uncharacterized protein	Uncharacterized protein	0.544
Solyc07g005100.2.1	Solyc10g074460.1.1	Solyc07g005100.2.1	Solyc10g074460.1.1	Uncharacterized protein	Uncharacterized protein	0.494
Solyc07g005100.2.1	Solyc11g008810.1.1	Solyc07g005100.2.1	Solyc11g008810.1.1	Uncharacterized protein	Beta-hexosaminidase	0.967
Solyc07g005100.2.1	Solyc12g098810.1.1	Solyc07g005100.2.1	Solyc12g098810.1.1	Uncharacterized protein	Uncharacterized protein	0.56
Solyc09g098540.2.1	Solyc07g005080.1.1	Solyc09g098540.2.1	Solyc07g005080.1.1	Uncharacterized protein	Uncharacterized protein	0.544
Solyc09g098540.2.1	Solyc07g005090.2.1	Solyc09g098540.2.1	Solyc07g005090.2.1	Uncharacterized protein	Uncharacterized protein	0.529
Solyc09g098540.2.1	Solyc07g005100.2.1	Solyc09g098540.2.1	Solyc07g005100.2.1	Uncharacterized protein	Uncharacterized protein	0.562
Solyc09g098540.2.1	Solyc10g074400.1.1	Solyc09g098540.2.1	Solyc10g074400.1.1	Uncharacterized protein	Uncharacterized protein	0.517
Solyc10g055800.1.1	Solyc01g081610.2.1	Solyc10g055800.1.1	Solyc01g081610.2.1	Uncharacterized protein	Beta-hexosaminidase 1	0.932
Solyc10g055800.1.1	Solyc01g095250.1.1	Solyc10g055800.1.1	Solyc01g095250.1.1	Uncharacterized protein	Uncharacterized protein	0.461
Solyc10g055800.1.1	Solyc01g095260.1.1	Solyc10g055800.1.1	Solyc01g095260.1.1	Uncharacterized protein	Uncharacterized protein	0.4
Solyc10g055800.1.1	Solyc05g054710.2.1	Solyc10g055800.1.1	Solyc05g054710.2.1	Uncharacterized protein	Beta-hexosaminidase 2	0.932
Solyc10g055800.1.1	Solyc07g005080.1.1	Solyc10g055800.1.1	Solyc07g005080.1.1	Uncharacterized protein	Uncharacterized protein	0.525
Solyc10g055800.1.1	Solyc07g005090.2.1	Solyc10g055800.1.1	Solyc07g005090.2.1	Uncharacterized protein	Uncharacterized protein	0.512
Solyc10g055800.1.1	Solyc07g005100.2.1	Solyc10g055800.1.1	Solyc07g005100.2.1	Uncharacterized protein	Uncharacterized protein	0.543
Solyc10g055800.1.1	Solyc11g008810.1.1	Solyc10g055800.1.1	Solyc11g008810.1.1	Uncharacterized protein	Beta-hexosaminidase	0.932
Solyc10g055820.1.1	Solyc01g081610.2.1	Solyc10g055820.1.1	Solyc01g081610.2.1	Uncharacterized protein	Beta-hexosaminidase 1	0.932
Solyc10g055820.1.1	Solyc01g095250.1.1	Solyc10g055820.1.1	Solyc01g095250.1.1	Uncharacterized protein	Uncharacterized protein	0.461
Solyc10g055820.1.1	Solyc01g095260.1.1	Solyc10g055820.1.1	Solyc01g095260.1.1	Uncharacterized protein	Uncharacterized protein	0.461
Solyc10g055820.1.1	Solyc05g054710.2.1	Solyc10g055820.1.1	Solyc05g054710.2.1	Uncharacterized protein	Beta-hexosaminidase 2	0.932
Solyc10g055820.1.1	Solyc07g005080.1.1	Solyc10g055820.1.1	Solyc07g005080.1.1	Uncharacterized protein	Uncharacterized protein	0.525
Solyc10g055820.1.1	Solyc07g005090.2.1	Solyc10g055820.1.1	Solyc07g005090.2.1	Uncharacterized protein	Uncharacterized protein	0.512
Solyc10g055820.1.1	Solyc07g005100.2.1	Solyc10g055820.1.1	Solyc07g005100.2.1	Uncharacterized protein	Uncharacterized protein	0.543
Solyc10g055820.1.1	Solyc11g008810.1.1	Solyc10g055820.1.1	Solyc11g008810.1.1	Uncharacterized protein	Beta-hexosaminidase	0.932
Solyc10g068350.1.1	Solyc01g081610.2.1	Solyc10g068350.1.1	Solyc01g081610.2.1	Uncharacterized protein	Beta-hexosaminidase 1	0.932
Solyc10g068350.1.1	Solyc04g072000.2.1	Solyc10g068350.1.1	Solyc04g072000.2.1	Uncharacterized protein	Uncharacterized protein	0.518
Solyc10g068350.1.1	Solyc05g054710.2.1	Solyc10g068350.1.1	Solyc05g054710.2.1	Uncharacterized protein	Beta-hexosaminidase 2	0.932
Solyc10g068350.1.1	Solyc06g053380.2.1	Solyc10g068350.1.1	Solyc06g053380.2.1	Uncharacterized protein	Uncharacterized protein	0.519
Solyc10g068350.1.1	Solyc07g005080.1.1	Solyc10g068350.1.1	Solyc07g005080.1.1	Uncharacterized protein	Uncharacterized protein	0.524
Solyc10g068350.1.1	Solyc07g005090.2.1	Solyc10g068350.1.1	Solyc07g005090.2.1	Uncharacterized protein	Uncharacterized protein	0.497
Solyc10g068350.1.1	Solyc07g005100.2.1	Solyc10g068350.1.1	Solyc07g005100.2.1	Uncharacterized protein	Uncharacterized protein	0.52
Solyc10g068350.1.1	Solyc10g074460.1.1	Solyc10g068350.1.1	Solyc10g074460.1.1	Uncharacterized protein	Uncharacterized protein	0.51
Solyc10g068350.1.1	Solyc11g008810.1.1	Solyc10g068350.1.1	Solyc11g008810.1.1	Uncharacterized protein	Beta-hexosaminidase	0.932
Solyc10g074360.1.1	Solyc01g081610.2.1	Solyc10g074360.1.1	Solyc01g081610.2.1	Uncharacterized protein	Beta-hexosaminidase 1	0.932
Solyc10g074360.1.1	Solyc05g054710.2.1	Solyc10g074360.1.1	Solyc05g054710.2.1	Uncharacterized protein	Beta-hexosaminidase 2	0.932
Solyc10g074360.1.1	Solyc07g005080.1.1	Solyc10g074360.1.1	Solyc07g005080.1.1	Uncharacterized protein	Uncharacterized protein	0.542
Solyc10g074360.1.1	Solyc07g005090.2.1	Solyc10g074360.1.1	Solyc07g005090.2.1	Uncharacterized protein	Uncharacterized protein	0.527
Solyc10g074360.1.1	Solyc07g005100.2.1	Solyc10g074360.1.1	Solyc07g005100.2.1	Uncharacterized protein	Uncharacterized protein	0.554
Solyc10g074360.1.1	Solyc10g074400.1.1	Solyc10g074360.1.1	Solyc10g074400.1.1	Uncharacterized protein	Uncharacterized protein	0.511
Solyc10g074360.1.1	Solyc10g074460.1.1	Solyc10g074360.1.1	Solyc10g074460.1.1	Uncharacterized protein	Uncharacterized protein	0.526
Solyc10g074360.1.1	Solyc11g008810.1.1	Solyc10g074360.1.1	Solyc11g008810.1.1	Uncharacterized protein	Beta-hexosaminidase	0.932
Solyc10g074390.1.1	Solyc07g005080.1.1	Solyc10g074390.1.1	Solyc07g005080.1.1	Uncharacterized protein	Uncharacterized protein	0.537
Solyc10g074390.1.1	Solyc07g005090.2.1	Solyc10g074390.1.1	Solyc07g005090.2.1	Uncharacterized protein	Uncharacterized protein	0.519
Solyc10g074390.1.1	Solyc07g005100.2.1	Solyc10g074390.1.1	Solyc07g005100.2.1	Uncharacterized protein	Uncharacterized protein	0.544
Solyc10g074400.1.1	Solyc01g081610.2.1	Solyc10g074400.1.1	Solyc01g081610.2.1	Uncharacterized protein	Beta-hexosaminidase 1	0.932
Solyc10g074400.1.1	Solyc05g054710.2.1	Solyc10g074400.1.1	Solyc05g054710.2.1	Uncharacterized protein	Beta-hexosaminidase 2	0.932
Solyc10g074400.1.1	Solyc09g098540.2.1	Solyc10g074400.1.1	Solyc09g098540.2.1	Uncharacterized protein	Uncharacterized protein	0.517
Solyc10g074400.1.1	Solyc10g074360.1.1	Solyc10g074400.1.1	Solyc10g074360.1.1	Uncharacterized protein	Uncharacterized protein	0.511
Solyc10g074400.1.1	Solyc11g008810.1.1	Solyc10g074400.1.1	Solyc11g008810.1.1	Uncharacterized protein	Beta-hexosaminidase	0.932
Solyc10g074400.1.1	Solyc12g098810.1.1	Solyc10g074400.1.1	Solyc12g098810.1.1	Uncharacterized protein	Uncharacterized protein	0.518
Solyc10g074460.1.1	Solyc07g005080.1.1	Solyc10g074460.1.1	Solyc07g005080.1.1	Uncharacterized protein	Uncharacterized protein	0.4
Solyc10g074460.1.1	Solyc07g005100.2.1	Solyc10g074460.1.1	Solyc07g005100.2.1	Uncharacterized protein	Uncharacterized protein	0.494
Solyc10g074460.1.1	Solyc10g068350.1.1	Solyc10g074460.1.1	Solyc10g068350.1.1	Uncharacterized protein	Uncharacterized protein	0.51
Solyc10g074460.1.1	Solyc10g074360.1.1	Solyc10g074460.1.1	Solyc10g074360.1.1	Uncharacterized protein	Uncharacterized protein	0.526
Solyc11g008810.1.1	CHI14	Solyc11g008810.1.1	Solyc02g061770.2.1	Beta-hexosaminidase	Basic endochitinase ; Defense against chitin-containing fungal pathogens	0.932
Solyc11g008810.1.1	CHI17	Solyc11g008810.1.1	Solyc02g082930.2.1	Beta-hexosaminidase	Acidic 27 kDa endochitinase ; Defense against chitin-containing fungal pathogens	0.54
Solyc11g008810.1.1	CHI3	Solyc11g008810.1.1	Solyc02g082920.2.1	Beta-hexosaminidase	Acidic 26 kDa endochitinase ; Defense against chitin-containing fungal pathogens	0.54
Solyc11g008810.1.1	CHI9	Solyc11g008810.1.1	Solyc10g055810.1.1	Beta-hexosaminidase	Basic 30 kDa endochitinase ; Defense against chitin-containing fungal pathogens	0.932
Solyc11g008810.1.1	Solyc01g081610.2.1	Solyc11g008810.1.1	Solyc01g081610.2.1	Beta-hexosaminidase	Beta-hexosaminidase 1	0.887
Solyc11g008810.1.1	Solyc01g095260.1.1	Solyc11g008810.1.1	Solyc01g095260.1.1	Beta-hexosaminidase	Uncharacterized protein	0.928
Solyc11g008810.1.1	Solyc01g095310.1.1	Solyc11g008810.1.1	Solyc01g095310.1.1	Beta-hexosaminidase	Uncharacterized protein	0.907
Solyc11g008810.1.1	Solyc04g072000.2.1	Solyc11g008810.1.1	Solyc04g072000.2.1	Beta-hexosaminidase	Uncharacterized protein	0.932
Solyc11g008810.1.1	Solyc05g050130.2.1	Solyc11g008810.1.1	Solyc05g050130.2.1	Beta-hexosaminidase	Uncharacterized protein	0.907
Solyc11g008810.1.1	Solyc05g054710.2.1	Solyc11g008810.1.1	Solyc05g054710.2.1	Beta-hexosaminidase	Beta-hexosaminidase 2	0.804
Solyc11g008810.1.1	Solyc06g053380.2.1	Solyc11g008810.1.1	Solyc06g053380.2.1	Beta-hexosaminidase	Uncharacterized protein	0.932
Solyc11g008810.1.1	Solyc07g005080.1.1	Solyc11g008810.1.1	Solyc07g005080.1.1	Beta-hexosaminidase	Uncharacterized protein	0.69
Solyc11g008810.1.1	Solyc07g005090.2.1	Solyc11g008810.1.1	Solyc07g005090.2.1	Beta-hexosaminidase	Uncharacterized protein	0.968
Solyc11g008810.1.1	Solyc07g005100.2.1	Solyc11g008810.1.1	Solyc07g005100.2.1	Beta-hexosaminidase	Uncharacterized protein	0.967
Solyc11g008810.1.1	Solyc10g055800.1.1	Solyc11g008810.1.1	Solyc10g055800.1.1	Beta-hexosaminidase	Uncharacterized protein	0.932
Solyc11g008810.1.1	Solyc10g055820.1.1	Solyc11g008810.1.1	Solyc10g055820.1.1	Beta-hexosaminidase	Uncharacterized protein	0.932
Solyc11g008810.1.1	Solyc10g068350.1.1	Solyc11g008810.1.1	Solyc10g068350.1.1	Beta-hexosaminidase	Uncharacterized protein	0.93
Solyc11g008810.1.1	Solyc10g074360.1.1	Solyc11g008810.1.1	Solyc10g074360.1.1	Beta-hexosaminidase	Uncharacterized protein	0.932
Solyc11g008810.1.1	Solyc10g074400.1.1	Solyc11g008810.1.1	Solyc10g074400.1.1	Beta-hexosaminidase	Uncharacterized protein	0.932
Solyc12g098810.1.1	Solyc07g005080.1.1	Solyc12g098810.1.1	Solyc07g005080.1.1	Uncharacterized protein	Uncharacterized protein	0.542
Solyc12g098810.1.1	Solyc07g005090.2.1	Solyc12g098810.1.1	Solyc07g005090.2.1	Uncharacterized protein	Uncharacterized protein	0.529
Solyc12g098810.1.1	Solyc07g005100.2.1	Solyc12g098810.1.1	Solyc07g005100.2.1	Uncharacterized protein	Uncharacterized protein	0.56
Solyc12g098810.1.1	Solyc10g074400.1.1	Solyc12g098810.1.1	Solyc10g074400.1.1	Uncharacterized protein	Uncharacterized protein	0.518
loxD	pi1	Solyc03g122340.2.1	Solyc01g097270.2.1	Lipoxygenase ; Plant lipoxygenase may be involved in a number of diverse aspects of plant physiology including growth and development, pest resistance, and senescence or responses to wounding	Wound-induced protein	0.698
pi1	loxD	Solyc01g097270.2.1	Solyc03g122340.2.1	Wound-induced protein	Lipoxygenase ; Plant lipoxygenase may be involved in a number of diverse aspects of plant physiology including growth and development, pest resistance, and senescence or responses to wounding	0.698
